# Supplementary material for: Peptide MegaPools Approach to Evaluate the Dengue-Specific CD4 and CD8 T-Cell Response
Source: Pathogens. 2025 Dec 20;15(1):5. doi: 10.3390/pathogens15010005 (PMC12845116; doi:10.3390/pathogens15010005)
Supplement: Supplementary file 1 [file pathogens-15-00005-s001.zip]

Archive with 1 entries (1 files):
- pathogens-3983039-supplementary.pdf
